# Supplementary material for: Missing Data in OHCA Registries: How Imputation Methods Affect Research Conclusions—Paper I
Source: J Clin Med. 2025 Sep 8;14(17):6345. doi: 10.3390/jcm14176345 (PMC12429819; doi:10.3390/jcm14176345)
Supplement: Supplementary file 1 [file jcm-14-06345-s001.zip]

Archive with 1 entries (1 files):
- jcm-3805410-supplementary.pdf
